# Supplementary material for: Differences in 5'untranslated regions highlight the importance of translational regulation of dosage sensitive genes
Source: Genome Biol. 2024 Apr 29;25:111. doi: 10.1186/s13059-024-03248-0 (PMC11057154; doi:10.1186/s13059-024-03248-0)
Supplement: Supplementary file 1 — Additional file 1: Supplementary Figures. [file 13059_2024_3248_MOESM1_ESM.xlsx]

## Sheet: Table S1
Supplementary Table 1: Data on 5'UTR length by LOEUF decile plotted in Figure 2A.
LOEUF decile	mean (bps)	median (bps)	range (bps)	sd
10	284.566	216	3-2253	253.909
20	253.208	194	4-2252	221.573
30	237.961	172	5-2761	228.374
40	212.499	155	4-1900	204.955
50	177.884	128	3-1809	168.844
60	172.338	117	3-2732	195.207
70	164.657	111	2-2545	186.125
80	158.692	104	2-1614	168.498
90	161.419	100	1-3548	211.396
100	163.701	93	4-3561	235.009

## Sheet: Table S2
Supplementary Table 2: 5'UTR minumum free energy (MFE) by LOEUF decile as plotted in Figure 2B.
LOEUF decile	mean	median	range	sd
10	-122.702	-90.6	-844.4-0	116.305
20	-107.637	-81.25	-972.7-0	99.2351
30	-99.1236	-70.7	-871.7-0	99.1568
40	-87.9594	-61.15	-745.5-0	91.2291
50	-69.5906	-45.7	-1023.8-0	75.027
60	-65.0648	-40.3	-1051-0	82.4172
70	-59.906	-37.8	-828.4-0	73.519
80	-55.7167	-34.2	-770.8-0	66.9218
90	-55.7317	-31.05	-1302.8-0	80.3815
100	-53.5472	-26.2	-1185-0	86.1114

## Sheet: Table S3
Supplementary Table 3: PhyloP by LOEUF decile as plotted in Figure 2C.
group	LOEUF decile	mean	median	sd	min	max
5'UTR	10	1.21335	1.0077	0.999318	-1.15	7.4828
5'UTR	20	0.991281	0.81335	0.941146	-1.4375	7.7143
5'UTR	30	0.738395	0.5802	0.827554	-1.5	6.1443
5'UTR	40	0.520709	0.4043	0.796511	-3.0833	6.6154
5'UTR	50	0.348554	0.26845	0.690767	-1.6905	6.0604
5'UTR	60	0.219713	0.14805	0.671962	-1.75	8.0119
5'UTR	70	0.12329	0.0588	0.652964	-2.4167	6.7838
5'UTR	80	0.109465	0.0542	0.631688	-1.9167	5.3808
5'UTR	90	0.048664	0	0.636625	-2	5.8485
5'UTR	100	-0.0361672	-0.069	0.577855	-3.8404	5.3478
uORF Start	10	2.14817	1.8333	1.82327	-2.6667	9
uORF Start	20	1.88829	1.6667	1.80855	-2.6667	9
uORF Start	30	1.39331	1	1.68754	-3	7.6667
uORF Start	40	1.27292	1	1.60026	-2.8333	9
uORF Start	50	0.797777	0.5	1.45402	-2.6667	9
uORF Start	60	0.452942	0.1667	1.36413	-2.6667	8.3333
uORF Start	70	0.334065	0.1667	1.23379	-3	8
uORF Start	80	0.276699	0	1.21474	-3.5	7.6667
uORF Start	90	0.133724	0	1.15907	-3.3333	6.6667
uORF Start	100	-0.0198751	0	1.16224	-3.8333	7.3333
uORF Stop	10	2.06834	1.8333	1.69532	-3.1667	9
uORF Stop	20	1.81478	1.5	1.65249	-3.3333	9
uORF Stop	30	1.36695	1	1.51386	-2.3333	8.3333
uORF Stop	40	1.2337	1	1.47031	-2.6667	8.3333
uORF Stop	50	0.827409	0.6667	1.27102	-2.6667	9
uORF Stop	60	0.565166	0.3333	1.20974	-3.8333	8
uORF Stop	70	0.465202	0.3333	1.07674	-3.1667	6.6667
uORF Stop	80	0.43883	0.1667	1.15723	-3.3333	7.6667
uORF Stop	90	0.290864	0.1667	1.05165	-2.6667	5.3333
uORF Stop	100	0.136287	0	0.976554	-3.3333	8
Start-Stop	10	2.42882	2.3333	1.69821	-0.9167	8
Start-Stop	20	1.78132	1.5	1.55103	-1.1667	8.3333
Start-Stop	30	1.59282	1.3333	1.48026	-0.5833	6
Start-Stop	40	1.19537	0.9167	1.30841	-0.75	5.1667
Start-Stop	50	1.01366	0.5833	1.46686	-0.75	7.6667
Start-Stop	60	0.490621	0.25	1.1243	-1	4.8333
Start-Stop	70	0.293042	0.0833	1.17546	-1.5	7.6667
Start-Stop	80	0.269732	0.04165	0.943781	-1.6667	3.4167
Start-Stop	90	0.356065	0	1.18274	-1.25	5.6667
Start-Stop	100	0.148718	0	0.897103	-1.8333	4

## Sheet: Table S4
Supplementary Table 4: Count of genes with different categories of ORF type by LOEUF decile as plotted in Figure 2D.
LOEUF decile	ORF type	count	total in decile	%
10	oORF	305	1841	16.5671
10	Start-Stop	129	1841	7.00706
10	uORF	874	1841	47.4742
20	oORF	285	1854	15.3722
20	Start-Stop	123	1854	6.6343
20	uORF	832	1854	44.8759
30	oORF	267	1853	14.4091
30	Start-Stop	112	1853	6.04425
30	uORF	739	1853	39.8813
40	oORF	265	1850	14.3243
40	Start-Stop	85	1850	4.59459
40	uORF	644	1850	34.8108
50	oORF	249	1826	13.6364
50	Start-Stop	58	1826	3.17634
50	uORF	593	1826	32.4754
60	oORF	236	1814	13.0099
60	Start-Stop	70	1814	3.85888
60	uORF	533	1814	29.3826
70	oORF	257	1783	14.4139
70	Start-Stop	82	1783	4.59899
70	uORF	505	1783	28.3231
80	oORF	252	1727	14.5918
80	Start-Stop	65	1727	3.76375
80	uORF	471	1727	27.2727
90	oORF	251	1600	15.6875
90	Start-Stop	70	1600	4.375
90	uORF	443	1600	27.6875
100	oORF	216	1189	18.1665
100	Start-Stop	55	1189	4.62574
100	uORF	331	1189	27.8385

## Sheet: Table S5
Supplementary Table 5: Count of genes with different numbers of CAGE peaks by LOEUF decile as plotted in Figure 2E.
LOEUF decile	CAGE peaks	count	total in decile	%
10	1	133	1809	7.35213
20	1	161	1824	8.82675
30	1	191	1810	10.5525
40	1	237	1803	13.1448
50	1	268	1765	15.1841
60	1	314	1716	18.2984
70	1	329	1676	19.6301
80	1	320	1567	20.4212
90	1	372	1375	27.0545
100	1	253	888	28.491
10	2-5	815	1809	45.0525
20	2-5	903	1824	49.5066
30	2-5	894	1810	49.3923
40	2-5	975	1803	54.0765
50	2-5	1017	1765	57.6204
60	2-5	998	1716	58.1585
70	2-5	981	1676	58.5322
80	2-5	925	1567	59.03
90	2-5	745	1375	54.1818
100	2-5	525	888	59.1216
10	≥6	861	1809	47.5954
20	≥6	760	1824	41.6667
30	≥6	725	1810	40.0552
40	≥6	591	1803	32.7787
50	≥6	480	1765	27.1955
60	≥6	404	1716	23.5431
70	≥6	366	1676	21.8377
80	≥6	322	1567	20.5488
90	≥6	258	1375	18.7636
100	≥6	110	888	12.3874

## Sheet: Table S6
Supplementary Table 6: Count of genes with uORFs with canonical and non-canonical start-codons by LOEUF decile as plotted in Figure 2F.
LOEUF decile	start type	count	total in decile	%
10	canonical	532	912	58.3333
10	non-canonical	380	912	41.6667
20	canonical	432	762	56.6929
20	non-canonical	330	762	43.3071
30	canonical	369	661	55.8245
30	non-canonical	292	661	44.1755
40	canonical	282	538	52.4164
40	non-canonical	256	538	47.5836
50	canonical	277	495	55.9596
50	non-canonical	218	495	44.0404
60	canonical	210	388	54.1237
60	non-canonical	178	388	45.8763
70	canonical	204	390	52.3077
70	non-canonical	186	390	47.6923
80	canonical	156	317	49.2114
80	non-canonical	161	317	50.7886
90	canonical	130	235	55.3191
90	non-canonical	105	235	44.6809
100	canonical	69	136	50.7353
100	non-canonical	67	136	49.2647

## Sheet: Table S7
Supplementary Table 7: Data pertaining to Figure 3.
		length				phyloP					oORF			uORF			Start-Stop
gene group	sub group	mean	median	range	sd	mean	median	sd	min	max	count	total	%	count	total	%	count	total	%
All Genes	All Genes (n=18764)	201.612	136	1-3561	217.818	0.417533	0.2766	0.869219	-4.0862	8.0119	2806	18764	14.9542	6461	18764	34.433	940	18764	5.00959
Cancer	Oncogene (n=109)	259.45	205	15-1126	211.025	0.854577	0.6655	0.982894	-0.6	5.2895	11	109	10.0917	47	109	43.1193	10	109	9.17431
Cancer	TSG (n=166)	254.018	200.5	11-1178	230.682	0.89462	0.94275	1.07675	-3.0833	4.9391	28	166	16.8675	82	166	49.3976	9	166	5.42169
Developmental Disorder	Dominant (n=328)	368.97	295.5	5-1802	295.905	1.48748	1.2987	1.16367	-1.2237	5.9363	73	328	22.2561	190	328	57.9268	24	328	7.31707
Developmental Disorder	Recessive (n=948)	168.681	111.5	4-1073	167.081	0.283717	0.20905	0.763882	-1.75	6.0604	123	948	12.9747	259	948	27.3207	22	948	2.32068
Dosage Sensitive	Haploinsufficient (n=2856)	278.506	212.5	3-2253	242.359	1.0733	0.8772	1.09313	-2.4167	8.0119	478	2856	16.7367	1306	2856	45.7283	203	2856	7.10784
Dosage Sensitive	Triplosensitive (n=1487)	252.694	189	3-2252	229.037	1.13346	0.9602	1.08492	-1.6905	7.4828	219	1487	14.7276	605	1487	40.6859	91	1487	6.1197
